# Supplementary material for: Positive Intraoperative Bile Culture and Antibiotic Resistance Increase the Risk of Pancreatic Fistula in Patients After Pancreatoduodenectomy
Source: J Clin Med. 2025 Jan 12;14(2):455. doi: 10.3390/jcm14020455 (PMC11766183; doi:10.3390/jcm14020455)
Supplement: Supplementary file 1 [file jcm-14-00455-s001.zip]

Archive with 1 entries (1 files):
- jcm-3379929-supplementary.pdf
